# Supplementary material for: Modulation of DNA Damage Response by SAM and HD Domain Containing Deoxynucleoside Triphosphate Triphosphohydrolase (SAMHD1) Determines Prognosis and Treatment Efficacy in Different Solid Tumor Types
Source: Cancers (Basel). 2022 Jan 27;14(3):641. doi: 10.3390/cancers14030641 (PMC8833711; doi:10.3390/cancers14030641)
Supplement: Supplementary file 1 [file cancers-14-00641-s001.zip]

Archive with 1 entries (1 files):
- cancers-1568913-supplementary.pdf
